# Supplementary material for: Comparison of long-read sequencing technologies in the hybrid assembly of complex bacterial genomes
Source: Microb Genom. 2019 Sep 4;5(9):e000294. doi: 10.1099/mgen.0.000294 (PMC6807382; doi:10.1099/mgen.0.000294)
Supplement: Supplementary File 2 [file mgen-5-294-s002.xlsx]

## Sheet: Table S1
			Laboratory information									Illumina outputs							ONT MinION outputs										PacBio RSII outputs
isolate_name	bioproject_number	biosample_number	Species identification (MALDI id 1)	MALDI id 1 score	Species identification (MALDI id 2)	MALDI id 2 score	isolate source	DNA extracted (ng/µl)	Total DNA extracted (µg)	DNA integrity number (DIN)	Fragment sizes, Agilent TapeStation (bp)	Total reads (millions)	Insert size, median	Insert size, standard deviation	Mean GC%	Raw number of reads (includes paired-end, unpaired)	Number of paired-end reads	Percentage of reads with pair	nanopore_run	nanopore_dna_input_microg	Flowcell QC channels	Total number of fast5 raw files	Estimated coverage	Total number of bases	Total reads	Mean read length (bp)	Read length N50 (bp)	Median read quality (Phred score)	Total subreads	Mean polymerase read length (bp)	Polymerase read length N50 (bp)	Total subreads	Mean subread length (bp)	Subread length N50 (bp)	Total data (Gb)
CFT073 reference strain	PRJNA422511	SAMN10819847	Escherichia coli	na	na	na	Reference strain	434	86.8	9.1	>60000	3.28	371	113	0.5	1637648	3205520	97.87	1	1500	1209	867615	294	1621000527	158590	10221	20189	11.4	106916	13375	19242	206908	6889	9052	1.43
RHB14-C01	PRJNA422511	SAMN10819805	Klebsiella pneumoniae	na	na	na	Pig faeces	112	22.4	9.5	>60000	3.21	364	111	0.57	1603218	2811232	87.67	1	1500			236	1905980974	102219	18646	31158	11.4	101800	12764	17992	160088	8100	10794	1.3
RBHSTW-00053	PRJNA422511	RBHSTW-00053	Citrobacter braakii	2.493	Citrobacter braakii	2.413	Sewage effluent	1100	220	9.2	>60000	3.14	367	130	0.51	1572101	1246860	56.11	1	1500			136	1845465724	131711	14011	25975	11.4	96269	12939	18425	147559	8424	11372	1.25
RBHSTW-00123	PRJNA422511	RBHSTW-00123	Enterobacter kobei	2.251	Enterobacter asburiae	2.168	Sewage influent	1120	224	8.2	>60000	3.36	351	127	0.54	1677624	2140656	63.8	1	1500			328	1903424486	115203	16522	30290	11.4	101079	13448	19135	160949	8428	11381	1.36
RHB11-C04	PRJNA422511	SAMN10819802	Escherichia coli	na	na	na	Cattle faeces	280	56	9.5	>60000	3.84	352	118	0.5	1922233	2501012	65.05	2	1500		640354	452	1081206723	79105	13668	24384	11.9	97339	11582	16515	145945	7709	10360	1.13
RBHSTW-00128	PRJNA422511	SAMN10819807	Klebsiella pneumoniae	2.448	Klebsiella pneumoniae	2.352	Sewage influent	204	40.8	9.5	>60000	2.99	371	118	0.56	1496241	2544486	85.03	2	1500			176	858925317	58457	14693	29121	11.8	102967	12919	18391	155279	8551	11471	1.33
RBHSTW-00127	PRJNA422511	SAMN10819801	Citrobacter braakii	2.439	Citrobacter freundii	2.348	Sewage influent	1030	206	8.5	>60000	3.5	356	105	0.51	1748464	2407578	68.85	2	1500			377	1103774746	77922	14165	26704	11.8	100922	12338	17726	152597	8144	11003	1.25
RBHSTW-00131	PRJNA422511	SAMN10819809	Enterobacter cloacae	2.422	Enterobacter ludwigii	2.206	Sewage influent	446	89.2	9.2	>60000	2.95	351	109	0.54	1473510	2181484	74.02	2	1500			204	671984378	50737	13244	28184	11.8	106143	12881	17981	164795	8280	11154	1.37
RHB10-C07	PRJNA422511	SAMN10819816	Escherichia coli	na	na	na	Sheep faeces	366	73.2	9.3	>60000	3.09	362	109	0.51	1547485	2473752	79.93	3	2000		728880	154	2864036191	176986	16182	29607	11.6	102407	12455	17597	161676	7872	10682	1.28
MGH78578 reference strain	PRJNA422511	SAMN10819819	Klebsiella pneumoniae	na	na	na	Reference strain	338	67.6	9.3	>60000	3.18	364	112	0.56	1591328	2781896	87.41	3	2000			128	1357475923	73790	18396	31740	11.5	109732	12681	17043	169056	8215	11054	1.39
RBHSTW-00029	PRJNA422511	SAMN10819817	Citrobacter freundii	2.285	Citrobacter youngae	2.255	River sample	1420	284	9	>60000	2.7	403	134	0.51	1352037	1842338	68.13	3	2000			199	735803875	54163	13585	26166	11.7	101527	13014	18577	160532	8213	11140	1.32
RBHSTW-00059	PRJNA422511	SAMN10819814	Enterobacter cloacae	2.075	Enterobacter hormaechei	2.027	Sewage effluent	1160	232	8.6	3587, >60000	3.6	350	115	0.55	1802148	2623004	72.77	3	2000			117	2880229937	156043	18458	32304	11.4	105313	13592	19276	164623	8678	11621	1.43
RBHSTW-00122	PRJNA422511	SAMN10819815	Escherichia coli	2.395	Escherichia coli	2.334	Sewage influent	416	83.2	8.7	5780, >60000	2.06	379	130	0.51	1028269	1511332	73.49	4	1500	564	450069	368	864933769	60665	14258	27607	12.4	103698	12815	18163	171586	7727	10597	1.33
RBHSTW-00167	PRJNA422511	SAMN10819808	Klebsiella oxytoca	2.249	Klebsiella oxytoca	2.145	100m Upstream	628	125.6	8.5	>60000	3.05	360	109	0.54	1525904	1886254	61.81	4	1500			492	821433180	95435	8607	18041	12.3	104429	12549	18122	169792	7700	10416	1.31
RBHSTW-00142	PRJNA422511	SAMN10819818	Citrobacter gillenii	2.202	Citrobacter gillenii	2.167	Sewage effluent	702	140.4	9.2	>60000	2.81	368	115	0.52	1405204	1235730	61.73	4	1500			147	1102224669	103531	10646	23065	12.3	96800	12906	18096	149241	8354	11130	1.25
RBHSTW-00309	PRJNA422511	SAMN10819806	Enterobacter kobei	2.148	Enterobacter asburiae	2.134	Sewage influent	1200	240	9.6	>60000	3.5	345	116	0.56	1751238	2442138	69.73	4	1500			414	794772023	53275	14918	26110	12.2	92532	11007	15851	125310	8116	11138	1.02
RBHSTW-00277	PRJNA422511	SAMN10819813	Shigella dysenteriae	2.279	Escherichia coli	2.267	River sample	562	112.4	8.7	1613, 2916, >60000	3.41	363	118	0.51	1706894	2898968	84.92	5	1500	1319	920764	399	2798875974	208687	13411	22031	12.6	102979	12702	18533	158640	8229	11047	1.31
RBHSTW-00189	PRJNA422511	SAMN10819804	Klebsiella oxytoca	2.122	Raoultella ornitholytica	2.087	River sample	1300	260	8.5	3343, >60000	3	373	120	0.54	1497986	2135704	71.29	5	1500			492	2429910571	199354	12189	21596	12.5	97480	12308	17687	153395	7804	10487	1.2
RBHSTW-00350	PRJNA422511	SAMN10819810	Citrobacter freundii	2.213	Citrobacter freundii	2.202	River sample	694	138.8	9.4	>60000	3.64	342	121	0.52	1820159	3082094	84.67	5	1500			215	2069075117	139646	14817	24728	12.6	106925	12531	18918	193727	6895	9106	1.34
RBHSTW-00340	PRJNA422511	SAMN10819812	Enterobacter cloacae	2.507	Enterobacter ludwigii	2.34	Sewage effluent	1460	292	9.1	>60000	3.54	348	117	0.54	1769883	2601866	73.5	5	1500			343	2274425476	132495	17166	29417	12.4	110299	13608	18595	174341	8592	11564	1.5

## Sheet: Table S2
isolate_name	PB read count	PB read mean length	PB read length stdev	PB read length N50	PB read alignment mean identity	PB read alignment identity stdev	PB read alignment identity N50	ONT read count	ONT read mean length	ONT read length stdev	ONT read length N50	ONT read alignment mean identity	ONT read alignment identity stdev	ONT read alignment identity N50
CFT073 reference strain	197545	7052	4295	9053	75.56	19.45	81.94	150595	10369	12272	20349	84.58	8.28	86.94
MGH78578 reference strain	159670	8424	5188	11056	72.01	21.16	78.75	70657	18453	17430	31815	84.79	6.45	85.74
RBHSTW-00029	156105	8347	5050	11144	78.78	16.64	84.9	50956	13567	15249	26215	85.26	6.95	86.4
RBHSTW-00053	140934	8669	5117	11396	74.52	17.37	80.36	124415	14108	15778	26074	84.1	9.13	86.84
RBHSTW-00059	160156	8827	5385	11629	78.67	16.94	85.03	147361	18513	18067	32430	84.69	6.78	85.75
RBHSTW-00122	162894	7925	4905	10609	75.18	18.83	81.53	59171	14225	16169	27669	86.89	5.74	88.74
RBHSTW-00123	156885	8561	5192	11383	79.76	15.71	85.54	109648	16621	17368	30385	84.21	8.98	86.88
RBHSTW-00127	149216	8262	5000	11009	80.53	15.29	86.31	76367	14181	15924	26829	85.84	6.53	87.81
RBHSTW-00128	152171	8664	5235	11474	80.77	15.07	86.6	57971	14735	16982	29302	85.53	6.75	87.51
RBHSTW-00131	160262	8420	5082	11163	78	17.65	84.63	49281	13280	16338	28364	85.89	6.44	87.71
RBHSTW-00142	144869	8505	5063	11141	78.44	16.73	84.53	100831	10605	13773	23243	86.57	5.98	88.4
RBHSTW-00167	163811	7861	4709	10422	77.62	17.43	83.96	92723	8590	11331	18263	85.47	8.35	88.07
RBHSTW-00189	149392	7925	4736	10485	80.36	15.09	85.79	193754	12109	13012	21596	86.66	6.5	88.64
RBHSTW-00277	154954	8331	4983	11038	82.05	14.04	87.54	204459	13360	13160	22060	86.76	6.31	88.67
RBHSTW-00309	122431	8250	5257	11148	80.61	14.75	86.34	50952	14912	16051	26194	86.2	6.1	88.24
RBHSTW-00340	165166	8833	5384	11578	73.09	19.99	80.03	130136	17160	16542	29446	86.05	6.91	88.22
RBHSTW-00350	185975	7047	4401	9114	77.68	17.35	83.54	135779	14773	14452	24752	86.76	6.22	88.72
RHB10-C07	155623	8035	4941	10685	76.9	17.14	82.64	172075	16209	16585	29669	85.29	6.39	86.24
RHB11-C04	141534	7850	4704	10367	79.95	15.59	85.71	76761	13646	14514	24410	86.5	5.76	88.15
RHB14-C01	155470	8238	4860	10797	79.32	16.27	85.21	98277	18770	17796	31223	83.93	9.12	86.75
average	156753	8201.3	4974.35	10834.5	77.99	16.9245	84.044	107608	14409.3	15439.6	26514.4	85.5985	6.9835	87.521
NB. Statistics are derived from comparisons where PacBio (PB) reads were mapped to the PacBio/Illumina hybrid assembly using all PacBio reads; and ONT reads were mapped to the ONT/Ilumina hybrid assembly using all ONT reads

## Sheet: Table S3
CFT073	PacBio Flye/Pilon	PacBio Unicycler	ONT Flye/Pilon	ONT Unicycler
SNPs	129	142	159	141
Indels	120	119	1442	119
Unaligned bases (sum)	550	327	134161	327
TOTAL	799	588	135762	587
MGH78578	PacBio Flye/Pilon	PacBio Unicycler	ONT Flye/Pilon	ONT Unicycler
SNPs	5	68	88	69
Indels	36	30	337	30
Unaligned bases (sum)	8875	89	852	683
TOTAL	8916	187	1277	782

## Sheet: Table S4
Isolate	Long reads	Method	Completeness	Contamination	Strain heterogeneity	Total contigs	Circularised contigs	Total bases
CFT073	PacBio	Flye then Pilon	99.97	0.43	0	2	0	5241374
MGH78578	PacBio	Flye then Pilon	100	0.33	0	4	2	5685872
RBHSTW-00029	PacBio	Flye then Pilon	99.55	0.86	0	3	3	5111978
RBHSTW-00053	PacBio	Flye then Pilon	99.97	1.72	5.56	4	2	5488614
RBHSTW-00059	PacBio	Flye then Pilon	99.97	0.5	0	3	3	4908911
RBHSTW-00122	PacBio	Flye then Pilon	99.62	0.16	0	2	2	4877606
RBHSTW-00123	PacBio	Flye then Pilon	99.07	0.05	50	3	3	4927186
RBHSTW-00127	PacBio	Flye then Pilon	99.97	2.2	9.09	5	5	5396662
RBHSTW-00128	PacBio	Flye then Pilon	100	0.83	0	3	2	5511003
RBHSTW-00131	PacBio	Flye then Pilon	99.97	0.55	0	5	2	5209785
RBHSTW-00142	PacBio	Flye then Pilon	99.37	2.28	14.29	5	5	5448474
RBHSTW-00167	PacBio	Flye then Pilon	100	1.62	45.45	5	3	6516734
RBHSTW-00189	PacBio	Flye then Pilon	100	0.94	15.38	5	3	6384049
RBHSTW-00277	PacBio	Flye then Pilon	99.97	0.37	0	2	2	5228663
RBHSTW-00309	PacBio	Flye then Pilon	99.07	0.19	50	6	3	5358683
RBHSTW-00340	PacBio	Flye then Pilon	99.97	0.55	0	7	1	5264227
RBHSTW-00350	PacBio	Flye then Pilon	100	1.27	11.11	2	2	5037094
RHB10-C07	PacBio	Flye then Pilon	96.88	0.1	0	4	0	4885125
RHB11-C04	PacBio	Flye then Pilon	99.89	0.5	0	2	2	5003937
RHB14-C01	PacBio	Flye then Pilon	100	0.53	0	2	2	5478783
CFT073	Nanopore	Flye then Pilon	98.25	0.09	0	2	1	5401674
MGH78578	Nanopore	Flye then Pilon	99.94	0.33	0	8	6	5712694
RBHSTW-00029	Nanopore	Flye then Pilon	99.19	0.86	0	5	4	5263136
RBHSTW-00053	Nanopore	Flye then Pilon	99.01	1.63	5.88	5	5	5536888
RBHSTW-00059	Nanopore	Flye then Pilon	99.67	3.41	16.28	26	4	6330890
RBHSTW-00122	Nanopore	Flye then Pilon	99.55	0.16	0	7	4	4901096
RBHSTW-00123	Nanopore	Flye then Pilon	97.52	0.05	50	6	6	4957990
RBHSTW-00127	Nanopore	Flye then Pilon	99.03	1.81	9.52	5	5	5417654
RBHSTW-00128	Nanopore	Flye then Pilon	98.09	1.13	12.5	4	2	5570899
RBHSTW-00131	Nanopore	Flye then Pilon	97.62	0.69	0	5	4	5233844
RBHSTW-00142	Nanopore	Flye then Pilon	99.3	1.98	10.53	12	8	5488733
RBHSTW-00167	Nanopore	Flye then Pilon	100	1.62	45.45	11	8	6582342
RBHSTW-00189	Nanopore	Flye then Pilon	99.9	1.02	35.29	34	4	6465186
RBHSTW-00277	Nanopore	Flye then Pilon	98.28	5.33	88.89	41	1	5610456
RBHSTW-00309	Nanopore	Flye then Pilon	98.78	0.19	50	8	5	5365817
RBHSTW-00340	Nanopore	Flye then Pilon	99.57	0.86	0	34	2	5445889
RBHSTW-00350	Nanopore	Flye then Pilon	99.88	1.3	10	24	2	5109209
RHB10-C07	Nanopore	Flye then Pilon	99.45	2.83	52.27	23	0	5719527
RHB11-C04	Nanopore	Flye then Pilon	97.93	0.14	0	3	3	5028947
RHB14-C01	Nanopore	Flye then Pilon	97.55	0.53	0	2	2	5501703
CFT073	PacBio	Hybrid	99.97	0.43	0	9	0	5236919
MGH78578	PacBio	Hybrid	100	0.33	0	7	4	5692951
RBHSTW-00029	PacBio	Hybrid	99.55	0.86	0	9	3	5115231
RBHSTW-00053	PacBio	Hybrid	99.97	1.72	5.56	6	6	5494358
RBHSTW-00059	PacBio	Hybrid	99.97	0.5	0	5	5	4916079
RBHSTW-00122	PacBio	Hybrid	99.62	0.16	0	4	4	4885884
RBHSTW-00123	PacBio	Hybrid	99.07	0.05	50	8	5	4944192
RBHSTW-00127	PacBio	Hybrid	99.97	2.2	9.09	5	5	5391037
RBHSTW-00128	PacBio	Hybrid	100	0.83	0	4	4	5507181
RBHSTW-00131	PacBio	Hybrid	99.97	0.55	0	15	3	5159118
RBHSTW-00142	PacBio	Hybrid	99.37	2.28	14.29	24	4	5466846
RBHSTW-00167	PacBio	Hybrid	100	1.62	45.45	34	4	6542246
RBHSTW-00189	PacBio	Hybrid	100	0.94	15.38	29	5	6297976
RBHSTW-00277	PacBio	Hybrid	99.97	0.37	0	8	1	5227584
RBHSTW-00309	PacBio	Hybrid	99.07	0.19	50	5	5	5365488
RBHSTW-00340	PacBio	Hybrid	99.97	0.55	0	25	2	5218250
RBHSTW-00350	PacBio	Hybrid	100	1.27	11.11	2	2	5037175
RHB10-C07	PacBio	Hybrid	99.93	0.1	0	1	1	5037976
RHB11-C04	PacBio	Hybrid	99.62	0.43	0	3	3	5003596
RHB14-C01	PacBio	Hybrid	100	0.53	0	15	1	5472810
CFT073	Nanopore	Hybrid	99.97	0.43	0	1	1	5237002
MGH78578	Nanopore	Hybrid	100	0.33	0	6	6	5692508
RBHSTW-00029	Nanopore	Hybrid	99.55	0.86	0	9	3	5115231
RBHSTW-00053	Nanopore	Hybrid	99.97	1.72	5.56	6	6	5494331
RBHSTW-00059	Nanopore	Hybrid	99.97	0.5	0	5	5	4916079
RBHSTW-00122	Nanopore	Hybrid	99.62	0.16	0	4	4	4885884
RBHSTW-00123	Nanopore	Hybrid	99.07	0.05	50	7	7	4940850
RBHSTW-00127	Nanopore	Hybrid	99.97	2.2	9.09	5	5	5391037
RBHSTW-00128	Nanopore	Hybrid	100	0.83	0	4	4	5507128
RBHSTW-00131	Nanopore	Hybrid	99.97	0.55	0	4	4	5183785
RBHSTW-00142	Nanopore	Hybrid	99.37	2.28	14.29	7	7	5479287
RBHSTW-00167	Nanopore	Hybrid	100	1.62	45.45	9	9	6544794
RBHSTW-00189	Nanopore	Hybrid	100	0.94	15.38	6	6	6300416
RBHSTW-00277	Nanopore	Hybrid	99.97	0.37	0	2	2	5228628
RBHSTW-00309	Nanopore	Hybrid	99.07	0.19	50	5	4	5365371
RBHSTW-00340	Nanopore	Hybrid	99.97	0.55	0	11	3	5265796
RBHSTW-00350	Nanopore	Hybrid	100	1.27	11.11	2	2	5037172
RHB10-C07	Nanopore	Hybrid	99.93	0.1	0	1	1	5037978
RHB11-C04	Nanopore	Hybrid	99.62	0.43	0	3	3	5003608
RHB14-C01	Nanopore	Hybrid	100	0.53	0	12	1	5478218
CFT073	Nanopore	10X Hybrid	99.97	0.43	0	1	1	5311707
MGH78578	Nanopore	10X Hybrid	99.9	0.33	0	15	3	5773456
RBHSTW-00029	Nanopore	10X Hybrid	99.55	0.86	0	11	3	5188095
RBHSTW-00053	Nanopore	10X Hybrid	99.97	1.72	5.56	10	5	5583314
RBHSTW-00059	Nanopore	10X Hybrid	99.97	0.5	0	28	3	4974941
RBHSTW-00122	Nanopore	10X Hybrid	99.62	0.16	0	4	4	4955683
RBHSTW-00123	Nanopore	10X Hybrid	99.07	0.05	50	8	5	5011250
RBHSTW-00127	Nanopore	10X Hybrid	99.97	2.2	9.09	5	5	5468055
RBHSTW-00128	Nanopore	10X Hybrid	100	0.83	0	13	3	5582967
RBHSTW-00131	Nanopore	10X Hybrid	99.97	0.55	0	4	3	5257797
RBHSTW-00142	Nanopore	10X Hybrid	99.37	2.28	14.29	25	3	5547151
RBHSTW-00167	Nanopore	10X Hybrid	100	1.62	45.45	13	5	6635770
RBHSTW-00189	Nanopore	10X Hybrid	100	0.94	15.38	6	6	6390455
RBHSTW-00277	Nanopore	10X Hybrid	99.97	0.37	0	8	1	5302355
RBHSTW-00309	Nanopore	10X Hybrid	99.07	0.19	50	12	3	5441906
RBHSTW-00340	Nanopore	10X Hybrid	99.97	0.55	0	11	2	5340954
RBHSTW-00350	Nanopore	10X Hybrid	100	1.27	11.11	2	1	5100347
RHB10-C07	Nanopore	10X Hybrid	99.93	0.1	0	1	1	5109949
RHB11-C04	Nanopore	10X Hybrid	99.59	0.1	0	54	7	5128763
RHB14-C01	Nanopore	10X Hybrid	100	0.53	0	15	1	5556260
CFT073	Nanopore	10X Flye then Pilon	98.88	0.43	0	1	1	5302358
MGH78578	Nanopore	10X Flye then Pilon	99.14	0.33	0	4	2	5706338
RBHSTW-00029	Nanopore	10X Flye then Pilon	98.47	0.9	0	2	0	5156016
RBHSTW-00053	Nanopore	10X Flye then Pilon	97.79	1.74	5.88	2	2	5537248
RBHSTW-00059	Nanopore	10X Flye then Pilon	99.24	0.65	0	1	1	4829687
RBHSTW-00122	Nanopore	10X Flye then Pilon	99.25	0.19	0	2	2	4938985
RBHSTW-00123	Nanopore	10X Flye then Pilon	97.24	0.05	50	3	2	5023914
RBHSTW-00127	Nanopore	10X Flye then Pilon	97.33	2.26	4.17	3	3	5453501
RBHSTW-00128	Nanopore	10X Flye then Pilon	97.48	0.92	0	1	0	5410778
RBHSTW-00131	Nanopore	10X Flye then Pilon	98.49	0.3	0	1	1	5187012
RBHSTW-00142	Nanopore	10X Flye then Pilon	98.56	1.7	10.53	3	2	5480189
RBHSTW-00167	Nanopore	10X Flye then Pilon	99.69	1.66	43.48	6	5	6658234
RBHSTW-00189	Nanopore	10X Flye then Pilon	98.43	0.94	15.38	4	4	6374199
RBHSTW-00277	Nanopore	10X Flye then Pilon	99.2	0.38	0	2	2	5294315
RBHSTW-00309	Nanopore	10X Flye then Pilon	98.15	0.19	50	2	2	5310515
RBHSTW-00340	Nanopore	10X Flye then Pilon	99.4	0.51	0	3	0	5300202
RBHSTW-00350	Nanopore	10X Flye then Pilon	98.97	1.24	12.5	1	1	5045457
RHB10-C07	Nanopore	10X Flye then Pilon	98.59	0.1	0	1	1	5101175
RHB11-C04	Nanopore	10X Flye then Pilon	97.52	0.14	0	3	2	5098810
RHB14-C01	Nanopore	10X Flye then Pilon	97.55	0.59	0	2	2	5547522
CFT073	PacBio	10X Hybrid	99.97	0.43	0	26	0	5311305
MGH78578	PacBio	10X Hybrid	100	0.33	0	22	2	5742279
RBHSTW-00029	PacBio	10X Hybrid	99.55	0.86	0	14	2	5177708
RBHSTW-00053	PacBio	10X Hybrid	99.97	1.72	5.56	10	5	5583301
RBHSTW-00059	PacBio	10X Hybrid	99.97	0.5	0	5	5	4986087
RBHSTW-00122	PacBio	10X Hybrid	99.62	0.16	0	4	3	4948622
RBHSTW-00123	PacBio	10X Hybrid	99.07	0.05	50	16	4	5011964
RBHSTW-00127	PacBio	10X Hybrid	99.97	2.2	9.09	21	4	5464873
RBHSTW-00128	PacBio	10X Hybrid	100	0.83	0	6	3	5585797
RBHSTW-00131	PacBio	10X Hybrid	99.97	0.55	0	16	2	5230261
RBHSTW-00142	PacBio	10X Hybrid	99.37	2.28	14.29	61	3	5532302
RBHSTW-00167	PacBio	10X Hybrid	100	1.62	45.45	60	3	6622915
RBHSTW-00189	PacBio	10X Hybrid	100	0.94	15.38	29	5	6387826
RBHSTW-00277	PacBio	10X Hybrid	99.97	0.37	0	8	1	5302356
RBHSTW-00309	PacBio	10X Hybrid	99.07	0.19	50	5	4	5429257
RBHSTW-00340	PacBio	10X Hybrid	99.97	0.55	0	25	2	5292817
RBHSTW-00350	PacBio	10X Hybrid	100	1.27	11.11	12	1	5109179
RHB10-C07	PacBio	10X Hybrid	99.93	0.1	0	1	1	5109915
RHB11-C04	PacBio	10X Hybrid	99.59	0.1	0	66	7	5059339
RHB14-C01	PacBio	10X Hybrid	100	0.53	0	24	0	5550176
CFT073	PacBio	10X Flye then Pilon	99.51	0.74	40	32	0	5704894
MGH78578	PacBio	10X Flye then Pilon	99.06	0.42	25	20	1	5974642
RBHSTW-00029	PacBio	10X Flye then Pilon	99.45	0.88	0	2	1	5186567
RBHSTW-00053	PacBio	10X Flye then Pilon	99.9	1.53	6.25	11	0	5670258
RBHSTW-00059	PacBio	10X Flye then Pilon	99.44	0.5	0	8	2	5022516
RBHSTW-00122	PacBio	10X Flye then Pilon	99.42	0.23	40	13	1	5032929
RBHSTW-00123	PacBio	10X Flye then Pilon	98.98	0.05	50	3	2	4987337
RBHSTW-00127	PacBio	10X Flye then Pilon	99.97	2.2	9.09	6	2	5498298
RBHSTW-00128	PacBio	10X Flye then Pilon	100	0.87	0	2	1	5591839
RBHSTW-00131	PacBio	10X Flye then Pilon	99.97	0.55	0	11	1	5390738
RBHSTW-00142	PacBio	10X Flye then Pilon	99.27	2.28	14.29	5	2	5541004
RBHSTW-00167	PacBio	10X Flye then Pilon	100	1.68	43.48	14	1	6695888
RBHSTW-00189	PacBio	10X Flye then Pilon	99.79	1	21.43	11	1	6442696
RBHSTW-00277	PacBio	10X Flye then Pilon	99.91	0.57	40	8	1	5356045
RBHSTW-00309	PacBio	10X Flye then Pilon	99.07	0.19	50	6	2	5428783
RBHSTW-00340	PacBio	10X Flye then Pilon	99.67	0.62	0	8	0	5415843
RBHSTW-00350	PacBio	10X Flye then Pilon	99.78	1.33	20	11	1	5162760
RHB10-C07	PacBio	10X Flye then Pilon	99.47	0.1	0	9	0	5232126
RHB11-C04	PacBio	10X Flye then Pilon	99.59	0.41	0	8	1	5115276
RHB14-C01	PacBio	10X Flye then Pilon	100	0.53	0	10	1	5661724

## Sheet: Table S5
isolate_name	PB2PB Good	PB2PB chimera	PB2PB Other	PB2ONT Good	PB2ONT Chimera	PB2ONT Other	ONT2PB Good	ONT2PB Chimera	ONT2PB Other	ONT2ONT Good	ONT2ONT Chimera	ONT2ONT Other
CFT073 reference strain	122562	4750	79757	122934	4736	79399	136773	939	16803	137268	997	16250
MGH78578 reference strain	86066	4097	79005	86014	4091	79063	66125	590	4544	66134	604	4521
RBHST00029	104292	4496	51824	104292	4496	51824	47105	573	3918	47105	573	3918
RBHST00053	88216	2808	56610	88199	2818	56617	111439	1617	13391	111463	1615	13369
RBHST00059	108505	4062	52160	108514	4057	52156	139451	829	8593	139466	829	8578
RBHST00122	99688	5253	66749	99701	5251	66738	55640	398	3576	55672	385	3557
RBHST00123	109025	4465	47563	109253	4447	47353	98575	1606	10983	98946	1474	10744
RBHST00127	105000	4553	43139	105000	4553	43139	71441	597	5005	71441	597	5005
RBHST00128	108448	4328	42587	108447	4328	42588	54213	409	3993	54214	409	3992
RBHST00131	102978	4997	56896	103982	4581	56308	45652	557	3607	46100	470	3246
RBHST00142	96137	4482	48706	96455	4341	48529	93583	1133	7073	94146	967	6676
RBHST00167	105236	5538	59132	105478	5530	58898	75394	4733	13758	76341	3914	13630
RBHST00189	105093	5248	43144	105781	4856	42848	173934	3923	16779	176176	2826	15634
RBHST00277	116466	4423	37829	116580	4476	37662	192772	931	12374	193064	1073	11940
RBHST00309	87327	3346	34678	87314	3351	34686	48222	318	2783	48217	323	2783
RBHST00340	93326	5021	76121	94975	4004	75489	117437	2940	11119	120509	1392	9595
RBHST00350	124607	4871	64386	124606	4871	64387	128428	795	7357	128428	795	7357
RHB10C07	100436	4386	56954	100437	4386	56953	162691	840	10285	162692	839	10285
RHB11C04	99347	4330	42355	99347	4330	42355	72634	541	3960	72633	541	3961
RHB14C01	106215	4583	49377	106525	4465	49185	88570	1146	9806	89256	865	9401
average	103448	4501.85	54448.6	103692	4398.4	54308.8	99003.9	1270.75	8485.35	99463.6	1074.4	8222.1
PB2PB = PacBio reads to PacBio/Illumina hybrid assembly
PB2ONT = PacBio reads to ONT/Illumina hybrid assembly
ONT2ONT = ONT reads to ONT/Illumina hybrid assembly
ONT2PB = ONT reads to PacBio/Illumina hybrid assembly

## Sheet: Table S6
(a) Proteins found uniquely in ONT-based assembly	Contig number (size order in ONT+Illumina "subsampled" assembly)																													Total
	1	2	3	4	5	6	7	8	9	10	11	12	13	14	15	16	17	18	19	20	21	22	23	24	25	…	29	…	34
CFT073	4																													4
MGH78578		1	17		1	1																								20
RBHSTW-00029																														0
RBHSTW-00053	2		1	1	2	1																								7
RBHSTW-00059																														0
RBHSTW-00122																														0
RBHSTW-00123	24	2																												26
RBHSTW-00127																														0
RBHSTW-00128	1	1		1																										3
RBHSTW-00131	27																													27
RBHSTW-00142	25	1				2	2																							30
RBHSTW-00167	1	2	1	11	4		1																							20
RBHSTW-00189	11																													11
RBHSTW-00277	4																													4
RBHSTW-00309	16				1																									17
RBHSTW-00340	60	4	1	1																										66
RBHSTW-00350	2																													2
RHB10-C07																														0
RHB11-C04																														0
RHB14-C01	1	1																												2
																													Total	239
(b) Proteins found uniquely in PacBio-based assembly	Contig number (size order in PacBio+Illumina "basic" assembly)
	1	2	3	4	5	6	7	8	9	10	11	12	13	14	15	16	17	18	19	20	21	22	23	24	25	…	29	…	34	Total
CFT073	1																													1
MGH78578	3	1	19																											23
RBHSTW-00029																														0
RBHSTW-00053	2			2	2	2																								8
RBHSTW-00059																														0
RBHSTW-00122																														0
RBHSTW-00123	5	2			1																									8
RBHSTW-00127																														0
RBHSTW-00128	1	1																												2
RBHSTW-00131	6							2	1																					9
RBHSTW-00142	4	2						1	2	1																				10
RBHSTW-00167						1	1						2	1	3			1	1				1							11
RBHSTW-00189	3	1										1		2	1															8
RBHSTW-00277																														0
RBHSTW-00309	13				1																									14
RBHSTW-00340	1		7		2	1		3	1			1				2		1												19
RBHSTW-00350	8																													8
RHB10-C07																														0
RHB11-C04																														0
RHB14-C01	2		2																											4
																													Total	125

## Sheet: Table S7
	All reads (4 isolates per flowcell)		Half reads (8 isolates per flowcell)		Third of reads (12 isolates per flowcell)		10X coverage (<5% of reads)
isolate_name	Circular contigs	Total contigs	Circular contigs	Total contigs	Circular contigs	Total contigs	Circular contigs	Total contigs
CFT073 reference	1	1	1	1	1	1	1	1
MGH78578 reference	6	6	6	6	6	6	3	15
RBHSTW-00029	3	9	3	9	3	9	3	11
RBHSTW-00053	6	6	6	6	6	6	5	10
RBHSTW-00059	5	5	5	5	5	5	3	28
RBHSTW-00122	4	4	4	4	4	4	4	4
RBHSTW-00123	7	7	7	7	7	7	5	8
RBHSTW-00127	5	5	5	5	5	5	5	5
RBHSTW-00128	4	4	4	4	4	4	3	13
RBHSTW-00131	4	4	4	4	4	4	3	4
RBHSTW-00142	7	7	7	7	6	16	3	25
RBHSTW-00167	9	9	9	9	10	10	5	13
RBHSTW-00189	6	6	6	6	6	6	6	6
RBHSTW-00277	2	2	2	2	2	2	1	8
RBHSTW-00309	4	5	5	5	5	5	3	12
RBHSTW-00340	3	11	4	4	4	4	2	11
RBHSTW-00350	2	2	2	2	2	2	1	2
RHB10-C07	1	1	1	1	1	1	1	1
RHB11-C04	3	3	3	3	3	3	7	54
RHB14-C01	1	12	1	12	1	12	1	15
sum	83	109	85	102	85	112	65	246
